# Supplementary material for: Thin Films of Chlorinated Vanadyl Phthalocyanines as Active Layers of Chemiresistive Sensors for the Detection of Ammonia
Source: Micromachines (Basel). 2023 Sep 15;14(9):1773. doi: 10.3390/mi14091773 (PMC10534441; doi:10.3390/mi14091773)
Supplement: Supplementary file 1 [file micromachines-14-01773-s001.zip]

Archive with 1 entries (1 files):
- micromachines-2549705-supplementary.pdf
